# Supplementary material for: Transposon-Directed Insertion-Site Sequencing Reveals Glycolysis Gene gpmA as Part of the H2O2 Defense Mechanisms in Escherichia coli
Source: Antioxidants (Basel). 2022 Oct 18;11(10):2053. doi: 10.3390/antiox11102053 (PMC9598634; doi:10.3390/antiox11102053)
Supplement: Supplementary file 1 [file antioxidants-11-02053-s001.zip]

Archive with 1 entries (1 files):
- antioxidants-1974735-supplementary.pdf
